# Supplementary material for: Performance of Coronary Angiography in the Detection of Coronary Artery Disease in Patients with Systolic Left Ventricular Dysfunction and No Prior Ischemic Heart Disease
Source: J Clin Med. 2022 Feb 18;11(4):1097. doi: 10.3390/jcm11041097 (PMC8880097; doi:10.3390/jcm11041097)
Supplement: Supplementary file 1 [file jcm-11-01097-s001.zip]

Archive with 1 entries (1 files):
- jcm-1550734-supplementary.pdf
